# Supplementary material for: Unfamiliar face matching with photographs of infants and children
Source: PeerJ. 2018 Jun 11;6:e5010. doi: 10.7717/peerj.5010 (PMC6001712; doi:10.7717/peerj.5010)
Supplement: Supplemental Information 1 [file peerj-06-5010-s001.xlsx]

## Sheet: Experiment 1
PID	Sex	Age	Ethnicity	Percentage Correct	Hit Rate	False Alarm Rate	Percentage Correct on 'Same Sex' Mismatch Trials	Percentage Correct on 'Different Sex' Mismatch Trials	d'	c
1	F	22	White	73.171	0.70732	0.2439	72	81.25	1.2394	0.07412
2	F	22	Asian	70.732	0.63415	0.21951	81.481	71.429	1.1167	0.21549
3	F	18	White	75.61	0.73171	0.21951	73.913	83.333	1.3918	0.077928
4	F	21	White	70.732	0.78049	0.36585	63.158	63.636	1.1167	-0.21549
5	F	23	Middle Eastern/Turkish	69.512	0.4878	0.097561	92	87.5	1.265	0.66307
6	F	52	White	74.39	0.63415	0.14634	84.211	86.364	1.3951	0.3547
7	F	19	Black	86.585	0.82927	0.097561	95.238	85	2.2469	0.17215
8	M	27	White	71.951	0.53659	0.097561	95.238	85	1.3874	0.60187
9	F	22	White	73.171	0.68293	0.21951	73.684	81.818	1.2497	0.14897
10	F	20	White	70.732	0.80488	0.39024	61.538	60.714	1.1379	-0.29025
11	F	20	Black	69.512	0.70732	0.31707	80.952	55	1.0215	-0.034832
12	F	23	White	78.049	0.80488	0.2439	77.778	71.429	1.553	-0.082685
13	F	21	White	73.171	0.73171	0.26829	80.952	65	1.236	0
14	F	19	Black	69.512	0.85366	0.46341	60.87	44.444	1.1441	-0.48021
15	F	23	White	71.951	0.7561	0.31707	66.667	70	1.1697	-0.10895
16	F	42	White	76.829	0.82927	0.29268	58.824	79.167	1.4968	-0.20286
17	F	21	White	67.073	0.60976	0.26829	77.778	64.286	0.89667	0.16965
18	F	19	White	82.927	0.68293	0.02439	95.238	100	2.4464	0.7473
19	M	24	White	84.146	0.80488	0.12195	89.474	86.364	2.0245	0.15306
20	F	28	South Asian	70.732	0.80488	0.39024	57.143	65	1.1379	-0.29025
21	F	23	White	64.634	0.63415	0.34146	60.87	72.222	0.75133	0.032809
22	F	18	South Asian	71.951	0.68293	0.2439	73.913	77.778	1.1697	0.10895
23	F	21	White	70.732	0.90244	0.4878	47.368	54.545	1.3261	-0.6325
24	M	26	White	68.293	0.53659	0.17073	80.952	85	1.0431	0.42972
25	F	29	White	69.512	0.85366	0.46341	57.895	50	1.1441	-0.48021
26	F	20	White	78.049	0.78049	0.21951	76.19	80	1.5477	0
27	F	24	White	69.512	0.87805	0.4878	42.105	59.091	1.1959	-0.56736
28	F	19	White	67.073	0.70732	0.36585	76.19	50	0.88842	-0.10135
29	F	21	Black	59.756	0.58537	0.39024	66.667	55	0.49432	0.031522
30	M	60	White	59.756	0.43902	0.2439	76	75	0.54036	0.42362

## Sheet: Experiment 2
PID	Sex	Age	Ethnicity	Percentage Correct	Hit Rate	False Alarm Rate	Percentage Correct on 'Same Sex' Mismatch Trials	Percentage Correct on 'Different Sex' Mismatch Trials	d'	c
1	F	20	White	65	0.73333	0.43333	70	50	0.79082	-0.22752
2	F	29	Mixed (Black, White)	75	0.8	0.3	50	87.5	1.366	-0.15861
3	F	28	White	60	0.5	0.3	70	70	0.5244	0.2622
4	F	19	White	61.667	0.56667	0.33333	62.5	71.429	0.59862	0.13142
5	F	35	White	58.333	0.56667	0.4	58.333	61.111	0.42124	0.042727
6	F	21	White	61.667	0.73333	0.5	50	50	0.62293	-0.31146
7	F	32	White	68.333	0.7	0.33333	58.333	72.222	0.95513	-0.046837
8	F	22	Black	66.667	0.63333	0.3	68.75	71.429	0.8651	0.091853
9	F	25	Black	73.333	0.8	0.33333	41.667	83.333	1.2723	-0.20545
10	F	22	White	61.667	0.56667	0.33333	57.143	75	0.59862	0.13142
11	M	22	White	60	0.63333	0.43333	56.25	57.143	0.50859	-0.0864
12	F	20	White	70	0.66667	0.26667	91.667	61.111	1.0537	0.096099
13	F	20	White	81.667	0.73333	0.1	90	90	1.9045	0.32931
14	F	24	White	66.667	0.7	0.36667	50	72.222	0.8651	-0.091853
15	F	21	White	66.667	0.76667	0.43333	80	45	0.89581	-0.28001
16	M	24	White	50	0.5	0.5	50	50	0	0
17	F	20	Mixed Race	65	0.53333	0.23333	78.571	75	0.81157	0.32213
18	F	20	White	61.667	0.56667	0.33333	62.5	71.429	0.59862	0.13142
19	F	60	White	65	0.53333	0.23333	91.667	66.667	0.81157	0.32213
20	F	20	Middle Eastern	55	0.53333	0.43333	41.667	66.667	0.25155	0.042121
21	M	22	White	58.333	0.53333	0.36667	64.286	62.5	0.42435	0.12852
22	F	22	White	48.333	0.53333	0.56667	42.857	43.75	-0.084242	-0.12577
23	F	22	White	63.333	0.76667	0.5	42.857	56.25	0.72791	-0.36396
24	F	22	White	58.333	0.53333	0.36667	78.571	50	0.42435	0.12852
25	F	26	White	56.667	0.5	0.36667	75	50	0.34069	0.17035
26	F	39	Black	78.333	0.8	0.23333	66.667	83.333	1.5695	-0.056854
27	M	24	South Asian	60	0.56667	0.36667	66.667	61.111	0.50859	0.0864
28	F	24	White	70	0.66667	0.26667	62.5	85.714	1.0537	0.096099
29	F	21	White	71.667	0.53333	0.1	92.857	87.5	1.3652	0.59895
30	F	24	White	73.333	0.86667	0.4	50	66.667	1.3641	-0.42871

## Sheet: Experiment 3a
					GFMT Short Version					Infant-Infant Matching							Infant-Child Matching
PID	Sex	Age	Ethnicity	Percentage Correct on 'Checking Trials'	Percentage Correct	Hit Rate	False Alarm Rate	d'	c	Percentage Correct	Hit Rate	False Alarm Rate	Percentage Correct on 'Same Sex' Mismatch Trials	Percentage Correct on 'Different Sex' Mismatch Trials	d'	c	Percentage Correct	Hit Rate	False Alarm Rate	Percentage Correct on 'Same Sex' Mismatch Trials	Percentage Correct on 'Different Sex' Mismatch Trials	d'	c
1	F	44	White	100	55	0.1	0	0.68	1.62	47.5	0.05	0.1	85.71	92.31	-0.36	1.46	47.5	0.35	0.4	50	75	-0.13	0.32
2	M	35	White	100	67.5	0.7	0.35	0.91	-0.07	65	0.5	0.2	85.71	76.92	0.84	0.42	55	0.5	0.4	50	75	0.25	0.13
3	F	39	White	100	67.5	0.75	0.4	0.93	-0.21	47.5	0.3	0.35	71.43	61.54	-0.14	0.45	50	0.7	0.7	25	37.5	0	-0.52
4	F	21	Asian/Pacific Islander	100	85	0.95	0.25	2.32	-0.49	55	0.55	0.45	28.57	69.23	0.25	0	67.5	0.65	0.3	66.67	75	0.91	0.07
5	M	32	Hispanic/Latino	100	80	1	0.4	2.21	-0.85	62.5	0.4	0.15	71.43	92.31	0.78	0.64	60	0.45	0.25	66.67	87.5	0.55	0.4
6	M	27	Asian/Pacific Islander	100	75	0.7	0.2	1.37	0.16	42.5	0.15	0.3	42.86	84.62	-0.51	0.78	42.5	0.1	0.25	83.33	62.5	-0.61	0.98
7	F	31	White	100	90	0.85	0.05	2.68	0.3	72.5	0.8	0.35	57.14	69.23	1.23	-0.23	60	0.85	0.65	41.67	25	0.65	-0.71
8	M	25	White	100	72.5	0.8	0.35	1.23	-0.23	52.5	0.45	0.4	42.86	69.23	0.13	0.19	50	0.25	0.25	75	75	0	0.67
9	F	41	Hispanic/Latino	100	80	0.95	0.35	2.03	-0.63	60	0.55	0.35	57.14	69.23	0.51	0.13	65	0.5	0.2	83.33	75	0.84	0.42
10	M	62	White	100	65	0.6	0.3	0.78	0.14	62.5	0.5	0.25	57.14	84.62	0.67	0.34	45	0.55	0.65	33.33	37.5	-0.26	-0.26
11	M	22	Hispanic/Latino	100	47.5	0.7	0.75	-0.15	-0.6	57.5	0.6	0.45	57.14	53.85	0.38	-0.06	62.5	0.65	0.4	75	37.5	0.64	-0.07
12	F	45	White	100	50	0.5	0.5	0	0	65	0.4	0.1	71.43	100	1.03	0.77	25	0.2	0.7	33.33	25	-1.37	0.16
13	M	18	White	100	52.5	0.9	0.85	0.25	-1.16	50	0.7	0.7	28.57	30.77	0	-0.52	42.5	0.65	0.8	8.33	37.5	-0.46	-0.61
14	M	34	White	100	52.5	0.6	0.55	0.13	-0.19	42.5	0.35	0.5	42.86	53.85	-0.39	0.19	52.5	0.55	0.5	66.67	25	0.13	-0.06
15	F	32	White	100	87.5	1	0.25	2.63	-0.64	60	0.4	0.2	71.43	84.62	0.59	0.55	37.5	0.25	0.5	58.33	37.5	-0.67	0.34
16	M	43	White	100	70	0.9	0.5	1.28	-0.64	55	0.45	0.35	42.86	76.92	0.26	0.26	50	0.45	0.45	41.67	75	0	0.13
17	F	44	White	100	85	0.7	0	2.48	0.72	67.5	0.55	0.2	100	69.23	0.97	0.36	47.5	0.5	0.55	41.67	50	-0.13	-0.06
18	F	55	White	100	67.5	0.65	0.3	0.91	0.07	52.5	0.5	0.45	28.57	69.23	0.13	0.06	57.5	0.75	0.6	41.67	37.5	0.42	-0.46
19	F	32	White	100	70	0.45	0.05	1.52	0.89	62.5	0.65	0.4	71.43	53.85	0.64	-0.07	67.5	0.7	0.35	66.67	62.5	0.91	-0.07
20	F	25	White	100	72.5	0.95	0.5	1.64	-0.82	55	0.35	0.25	71.43	76.92	0.29	0.53	55	0.7	0.6	41.67	37.5	0.27	-0.39
21	M	63	White	100	62.5	0.8	0.55	0.72	-0.48	45	0.45	0.55	28.57	53.85	-0.25	0	57.5	0.55	0.4	66.67	50	0.38	0.06
22	M	21	White	100	57.5	0.4	0.25	0.42	0.46	50	0.3	0.3	71.43	69.23	0	0.52	42.5	0.25	0.4	66.67	50	-0.42	0.46
23	M	34	White	100	85	0.85	0.15	2.07	0	65	0.4	0.1	85.71	92.31	1.03	0.77	57.5	0.5	0.35	66.67	62.5	0.39	0.19
24	M	26	White	100	72.5	0.55	0.1	1.41	0.58	52.5	0.25	0.2	57.14	92.31	0.17	0.76	57.5	0.35	0.2	83.33	75	0.46	0.61
25	M	47	White	100	65	0.75	0.45	0.8	-0.27	47.5	0.7	0.75	14.29	30.77	-0.15	-0.6	55	0.6	0.5	58.33	37.5	0.25	-0.13
26	M	34	White	50	42.5	0.4	0.55	-0.38	0.06	42.5	0.5	0.65	42.86	30.77	-0.39	-0.19	42.5	0.45	0.6	58.33	12.5	-0.38	-0.06
27	F	28	White	100	77.5	0.55	0	2.09	0.92	62.5	0.55	0.3	85.71	61.54	0.65	0.2	62.5	0.6	0.35	58.33	75	0.64	0.07
28	F	33	Black/African American	50	65	0.65	0.35	0.77	0	57.5	0.35	0.2	85.71	76.92	0.46	0.61	45	0.25	0.35	66.67	62.5	-0.29	0.53
29	M	34	White	100	92.5	1	0.15	3	-0.46	60	0.65	0.45	28.57	69.23	0.51	-0.13	45	0.6	0.7	33.33	25	-0.27	-0.39
30	M	39	White	100	72.5	0.95	0.5	1.64	-0.82	60	0.8	0.6	28.57	46.15	0.59	-0.55	60	0.75	0.55	33.33	62.5	0.55	-0.4
31	F	34	White	100	97.5	0.95	0	3.6	0.16	52.5	0.3	0.25	85.71	69.23	0.15	0.6	65	0.7	0.4	58.33	62.5	0.78	-0.14
32	F	27	White	100	85	0.7	0	2.48	0.72	65	0.3	0	100	100	1.44	1.24	62.5	0.35	0.1	91.67	87.5	0.9	0.83
33	F	60	White	100	85	1	0.3	2.48	-0.72	50	0.4	0.4	57.14	61.54	0	0.25	37.5	0.55	0.8	16.67	25	-0.72	-0.48
34	M	27	Hispanic/Latino	50	72.5	0.85	0.4	1.29	-0.39	50	0.6	0.6	57.14	30.77	0	-0.25	57.5	0.6	0.45	75	25	0.38	-0.06
35	F	28	White	100	72.5	0.65	0.2	1.23	0.23	52.5	0.3	0.25	57.14	84.62	0.15	0.6	50	0.5	0.5	50	50	0	0
36	F	24	Black/African American	100	42.5	0.4	0.55	-0.38	0.06	52.5	0.35	0.3	57.14	76.92	0.14	0.45	52.5	0.4	0.35	50	87.5	0.13	0.32
37	F	22	Hispanic/Latino	100	87.5	0.95	0.2	2.49	-0.4	62.5	0.4	0.15	71.43	92.31	0.78	0.64	60	0.5	0.3	66.67	75	0.52	0.26
38	M	26	White	100	67.5	0.5	0.15	1.04	0.52	60	0.3	0.1	71.43	100	0.76	0.9	52.5	0.45	0.4	50	75	0.13	0.19
39	M	25	Asian/Pacific Islander	100	60	0.75	0.55	0.55	-0.4	57.5	0.45	0.3	71.43	69.23	0.4	0.33	60	0.6	0.4	41.67	87.5	0.51	0
40	M	37	Asian/Pacific Islander	100	85	0.9	0.2	2.12	-0.22	55	0.5	0.4	28.57	76.92	0.25	0.13	55	0.65	0.55	41.67	50	0.26	-0.26
41	M	26	Black/African American	100	70	0.75	0.35	1.06	-0.14	67.5	0.7	0.35	42.86	76.92	0.91	-0.07	52.5	0.55	0.5	66.67	25	0.13	-0.06
42	M	29	Hispanic/Latino	50	65	0.65	0.35	0.77	0	60	0.85	0.65	28.57	38.46	0.65	-0.71	32.5	0.35	0.7	25	37.5	-0.91	-0.07
43	M	30	Hispanic/Latino	50	65	0.45	0.15	0.91	0.58	52.5	0.4	0.35	42.86	76.92	0.13	0.32	47.5	0.45	0.5	50	50	-0.13	0.06
44	M	24	Asian/Pacific Islander	100	60	0.5	0.3	0.52	0.26	65	0.4	0.1	71.43	100	1.03	0.77	45	0.35	0.45	58.33	50	-0.26	0.26
45	F	32	White	100	67.5	0.95	0.6	1.39	-0.95	62.5	0.45	0.2	71.43	84.62	0.72	0.48	47.5	0.85	0.9	8.33	12.5	-0.25	-1.16
46	F	43	White	100	60	0.55	0.35	0.51	0.13	52.5	0.35	0.3	85.71	61.54	0.14	0.45	45	0.35	0.45	58.33	50	-0.26	0.26
47	F	30	White	0	50	0.4	0.4	0	0.25	57.5	0.75	0.6	28.57	46.15	0.42	-0.46	60	0.55	0.35	66.67	62.5	0.51	0.13
48	F	50	White	100	72.5	0.65	0.2	1.23	0.23	67.5	0.45	0.1	100	84.62	1.16	0.7	55	0.45	0.35	66.67	62.5	0.26	0.26
49	M	31	White	100	80	0.75	0.15	1.71	0.18	52.5	0.45	0.4	57.14	61.54	0.13	0.19	45	0.3	0.4	58.33	62.5	-0.27	0.39
50	F	38	Hispanic/Latino	100	82.5	0.75	0.1	1.96	0.3	57.5	0.45	0.3	57.14	76.92	0.4	0.33	55	0.5	0.4	58.33	62.5	0.25	0.13
51	F	26	Asian/Pacific Islander	50	37.5	0.15	0.4	-0.78	0.64	62.5	0.55	0.3	71.43	69.23	0.65	0.2	55	0.4	0.3	66.67	75	0.27	0.39
52	M	34	White	100	72.5	0.7	0.25	1.2	0.08	57.5	0.6	0.45	42.86	61.54	0.38	-0.06	50	0.5	0.5	58.33	37.5	0	0
53	M	27	Asian/Pacific Islander	50	37.5	0.7	0.95	-1.12	-1.08	45	0.25	0.35	71.43	61.54	-0.29	0.53	45	0.35	0.45	50	62.5	-0.26	0.26
54	F	33	White	100	75	0.9	0.4	1.53	-0.51	52.5	0.45	0.4	42.86	69.23	0.13	0.19	50	0.65	0.65	41.67	25	0	-0.39
55	M	25	White	100	72.5	0.95	0.5	1.64	-0.82	60	0.55	0.35	57.14	69.23	0.51	0.13	62.5	0.65	0.4	83.33	25	0.64	-0.07
56	F	39	White	100	90	1	0.2	2.8	-0.56	57.5	0.4	0.25	71.43	76.92	0.42	0.46	57.5	0.65	0.5	58.33	37.5	0.39	-0.19
57	M	29	Hispanic/Latino	100	80	0.8	0.2	1.68	0	67.5	0.6	0.25	57.14	84.62	0.93	0.21	55	0.55	0.45	58.33	50	0.25	0
58	M	28	White	100	70	0.65	0.25	1.06	0.14	60	0.5	0.3	71.43	69.23	0.52	0.26	52.5	0.55	0.5	33.33	75	0.13	-0.06
59	M	37	White	100	87.5	0.9	0.15	2.32	-0.12	57.5	0.55	0.4	28.57	76.92	0.38	0.06	50	0.55	0.55	50	37.5	0	-0.13
60	F	33	White	100	80	0.95	0.35	2.03	-0.63	62.5	0.75	0.5	42.86	53.85	0.67	-0.34	55	0.6	0.5	50	50	0.25	-0.13
61	M	25	White	100	70	1	0.6	1.71	-1.11	47.5	0.45	0.5	28.57	61.54	-0.13	0.06	60	0.7	0.5	50	50	0.52	-0.26
62	M	33	White	100	72.5	0.7	0.25	1.2	0.08	57.5	0.7	0.55	42.86	46.15	0.4	-0.33	62.5	0.65	0.4	66.67	50	0.64	-0.07
63	M	35	White	50	37.5	0.45	0.7	-0.65	-0.2	55	0.3	0.2	100	69.23	0.32	0.68	42.5	0.85	1	0	0	-0.92	-1.5
64	M	29	White	100	72.5	0.8	0.35	1.23	-0.23	52.5	0.35	0.3	85.71	61.54	0.14	0.45	52.5	0.55	0.5	50	50	0.13	-0.06
65	M	21	White	100	57.5	0.5	0.35	0.39	0.19	50	0.45	0.45	71.43	46.15	0	0.13	52.5	0.65	0.6	41.67	37.5	0.13	-0.32
66	M	23	White	100	65	0.65	0.35	0.77	0	52.5	0.65	0.6	28.57	46.15	0.13	-0.32	55	0.6	0.5	50	50	0.25	-0.13
67	M	29	Hispanic/Latino	50	42.5	0.5	0.65	-0.39	-0.19	50	0.8	0.8	14.29	23.08	0	-0.84	60	0.8	0.6	33.33	50	0.59	-0.55
68	M	30	White	50	52.5	0.6	0.55	0.13	-0.19	55	0.25	0.15	85.71	84.62	0.36	0.86	50	0.1	0.1	91.67	87.5	0	1.28
69	F	49	White	100	62.5	0.65	0.4	0.64	-0.07	55	0.25	0.15	71.43	92.31	0.36	0.86	52.5	0.6	0.55	58.33	25	0.13	-0.19
70	F	46	White	100	52.5	0.45	0.4	0.13	0.19	50	0.35	0.35	85.71	53.85	0	0.39	52.5	0.45	0.4	66.67	50	0.13	0.19
71	M	24	Asian/Pacific Islander	50	70	0.8	0.4	1.1	-0.29	52.5	0.35	0.3	71.43	69.23	0.14	0.45	55	0.65	0.55	41.67	50	0.26	-0.26
72	F	28	White	50	37.5	0.3	0.55	-0.65	0.2	52.5	0.55	0.5	42.86	53.85	0.13	-0.06	65	0.6	0.3	83.33	50	0.78	0.14
73	F	35	White	100	85	0.85	0.15	2.07	0	55	0.4	0.3	71.43	69.23	0.27	0.39	45	0.4	0.5	50	50	-0.25	0.13
74	M	26	White	100	57.5	0.8	0.65	0.46	-0.61	57.5	0.4	0.25	85.71	69.23	0.42	0.46	52.5	0.65	0.6	25	62.5	0.13	-0.32
75	M	35	White	0	50	0.4	0.4	0	0.25	52.5	0.6	0.55	71.43	30.77	0.13	-0.19	40	0.4	0.6	41.67	37.5	-0.51	0
76	M	24	White	50	50	0	0	0	1.96	50	0	0	100	100	0	1.96	50	0	0	100	100	0	1.96
77	F	26	White	100	100	1	0	3.92	0	60	0.45	0.25	85.71	69.23	0.55	0.4	60	0.55	0.35	66.67	62.5	0.51	0.13
78	F	28	White	100	95	0.95	0.05	3.29	0	70	0.7	0.3	85.71	61.54	1.05	0	65	0.5	0.2	83.33	75	0.84	0.42
79	F	65	White	100	72.5	0.55	0.1	1.41	0.58	57.5	0.35	0.2	85.71	76.92	0.46	0.61	50	0.5	0.5	58.33	37.5	0	0
80	M	30	Black/African American	100	80	0.75	0.15	1.71	0.18	60	0.5	0.3	71.43	69.23	0.52	0.26	50	0.4	0.4	58.33	62.5	0	0.25
81	M	54	White	100	67.5	0.8	0.45	0.97	-0.36	45	0.35	0.45	57.14	53.85	-0.26	0.26	47.5	0.6	0.65	41.67	25	-0.13	-0.32
82	F	30	Black/African American	100	85	1	0.3	2.48	-0.72	45	0.35	0.45	71.43	46.15	-0.26	0.26	52.5	0.7	0.65	33.33	37.5	0.14	-0.45
83	F	46	White	100	52.5	0.5	0.45	0.13	0.06	57.5	0.7	0.55	42.86	46.15	0.4	-0.33	40	0.4	0.6	33.33	50	-0.51	0
84	M	35	White	100	82.5	0.85	0.2	1.88	-0.1	57.5	0.55	0.4	57.14	61.54	0.38	0.06	47.5	0.5	0.55	41.67	50	-0.13	-0.06
85	M	29	White	0	50	0.5	0.5	0	0	42.5	0.55	0.7	42.86	23.08	-0.4	-0.33	55	0.4	0.3	66.67	75	0.27	0.39
86	M	29	White	100	67.5	0.9	0.55	1.16	-0.7	47.5	0.45	0.5	42.86	53.85	-0.13	0.06	57.5	0.45	0.3	75	62.5	0.4	0.33
87	F	29	White	50	57.5	0.45	0.3	0.4	0.33	47.5	0.6	0.65	57.14	23.08	-0.13	-0.32	47.5	0.7	0.75	8.33	50	-0.15	-0.6
88	F	36	White	100	95	0.95	0.05	3.29	0	67.5	0.45	0.1	100	84.62	1.16	0.7	77.5	0.75	0.2	83.33	75	1.52	0.08
89	M	28	White	100	65	1	0.7	1.44	-1.24	55	0.75	0.65	42.86	30.77	0.29	-0.53	62.5	0.55	0.3	83.33	50	0.65	0.2
90	F	45	White	100	80	0.7	0.1	1.81	0.38	55	0.2	0.1	85.71	92.31	0.44	1.06	55	0.5	0.4	66.67	50	0.25	0.13
91	M	39	Hispanic/Latino	100	95	0.9	0	3.24	0.34	65	0.3	0	100	100	1.44	1.24	70	0.6	0.2	75	87.5	1.1	0.29
92	M	28	White	50	65	0.75	0.45	0.8	-0.27	60	0.6	0.4	42.86	69.23	0.51	0	50	0.6	0.6	41.67	37.5	0	-0.25
93	F	38	White	100	90	1	0.2	2.8	-0.56	67.5	0.8	0.45	57.14	53.85	0.97	-0.36	45	0.3	0.4	66.67	50	-0.27	0.39
94	F	24	White	100	67.5	0.6	0.25	0.93	0.21	47.5	0.05	0.1	85.71	92.31	-0.36	1.46	50	0.5	0.5	58.33	37.5	0	0
95	F	42	White	100	77.5	0.55	0	2.09	0.92	52.5	0.35	0.3	57.14	76.92	0.14	0.45	35	0.4	0.7	33.33	25	-0.78	-0.14
96	F	44	Black/African American	100	92.5	0.85	0	3	0.46	62.5	0.5	0.25	71.43	76.92	0.67	0.34	65	0.5	0.2	83.33	75	0.84	0.42
97	M	27	White	50	75	0.55	0.05	1.77	0.76	55	0.3	0.2	57.14	92.31	0.32	0.68	65	0.55	0.25	83.33	62.5	0.8	0.27
98	M	25	Hispanic/Latino	100	60	0.55	0.35	0.51	0.13	57.5	0.65	0.5	28.57	61.54	0.39	-0.19	40	0.4	0.6	41.67	37.5	-0.51	0
99	M	32	White	100	75	0.65	0.15	1.42	0.33	67.5	0.6	0.25	85.71	69.23	0.93	0.21	45	0.55	0.65	25	50	-0.26	-0.26
100	F	58	White	100	85	1	0.3	2.48	-0.72	47.5	0.7	0.75	14.29	30.77	-0.15	-0.6	57.5	0.9	0.75	25	25	0.61	-0.98
101	M	18	White	100	77.5	0.95	0.4	1.9	-0.7	55	0.6	0.5	42.86	53.85	0.25	-0.13	42.5	0.45	0.6	50	25	-0.38	-0.06
102	M	30	Black/African American	100	60	0.8	0.6	0.59	-0.55	47.5	0.45	0.5	57.14	46.15	-0.13	0.06	45	0.85	0.95	8.33	0	-0.61	-1.34
103	F	29	Asian/Pacific Islander	50	50	0	0	0	1.96	50	0	0	100	100	0	1.96	50	0	0	100	100	0	1.96
104	M	27	Asian/Pacific Islander	100	45	0.4	0.5	-0.25	0.13	55	0.3	0.2	71.43	84.62	0.32	0.68	42.5	0.5	0.65	16.67	62.5	-0.39	-0.19
105	F	25	Asian/Pacific Islander	100	75	1	0.5	1.96	-0.98	42.5	0.55	0.7	0	46.15	-0.4	-0.33	52.5	0.6	0.55	50	37.5	0.13	-0.19
106	M	25	Asian/Pacific Islander	50	55	1	0.9	0.68	-1.62	50	0.9	0.9	14.29	7.69	0	-1.28	47.5	0.9	0.95	0	12.5	-0.36	-1.46
107	M	31	Asian/Pacific Islander	100	92.5	1	0.15	3	-0.46	55	0.7	0.6	14.29	53.85	0.27	-0.39	52.5	0.75	0.7	25	37.5	0.15	-0.6
108	M	24	Asian/Pacific Islander	100	62.5	0.65	0.4	0.64	-0.07	50	0.45	0.45	57.14	53.85	0	0.13	50	0.55	0.55	58.33	25	0	-0.13
109	M	28	Native American/American Indian	100	62.5	0.85	0.6	0.78	-0.64	50	0.5	0.5	28.57	61.54	0	0	45	0.65	0.75	16.67	37.5	-0.29	-0.53
110	M	26	Asian/Pacific Islander	100	67.5	0.75	0.4	0.93	-0.21	60	0.65	0.45	42.86	61.54	0.51	-0.13	55	0.65	0.55	50	37.5	0.26	-0.26
111	M	23	Asian/Pacific Islander	100	77.5	0.75	0.2	1.52	0.08	57.5	0.3	0.15	71.43	92.31	0.51	0.78	60	0.45	0.25	75	75	0.55	0.4
112	M	31	Asian/Pacific Islander	100	77.5	0.65	0.1	1.67	0.45	42.5	0.3	0.45	42.86	61.54	-0.4	0.33	45	0.55	0.65	33.33	37.5	-0.26	-0.26
113	F	26	Black/African American	100	80	0.75	0.15	1.71	0.18	65	0.55	0.25	85.71	69.23	0.8	0.27	50	0.8	0.8	25	12.5	0	-0.84
114	F	24	Asian/Pacific Islander	100	80	0.75	0.15	1.71	0.18	57.5	0.5	0.35	42.86	76.92	0.39	0.19	72.5	0.8	0.35	66.67	62.5	1.23	-0.23

## Sheet: Experiment 3b
					GFMT Short Version					Infant-Infant Matching					Infant-Child Matching
PID	Sex	Age	Ethnicity	Percentage Correct on 'Checking Trials'	Percentage Correct	Hit Rate	False Alarm Rate	d'	c	Percentage Correct	Hit Rate	False Alarm Rate	d'	c	Percentage Correct	Hit Rate	False Alarm Rate	d'	c
1	F	34	Asian/Pacific Islander	100	55	1	0.9	0.68	-1.62	52.5	0.3	0.25	0.15	0.6	57.5	0.9	0.75	0.61	-0.98
2	M	42	Hispanic/Latino	100	82.5	0.9	0.25	1.96	-0.3	62.5	0.55	0.3	0.65	0.2	55	0.55	0.45	0.25	0
3	M	28	White	100	95	0.9	0	3.24	0.34	47.5	0.3	0.35	-0.14	0.45	52.5	0.7	0.65	0.14	-0.45
4	M	22	White	0	60	0.6	0.4	0.51	0	45	0.4	0.5	-0.25	0.13	62.5	0.65	0.4	0.64	-0.07
5	M	24	White	100	62.5	0.25	0	1.29	1.32	57.5	0.25	0.1	0.61	0.98	55	0.3	0.2	0.32	0.68
6	M	23	White	100	55	0.15	0.05	0.61	1.34	52.5	0.3	0.25	0.15	0.6	60	0.7	0.5	0.52	-0.26
7	M	33	White	100	82.5	0.75	0.1	1.96	0.3	50	0.45	0.45	0	0.13	55	0.65	0.55	0.26	-0.26
8	M	42	White	100	80	0.95	0.35	2.03	-0.63	52.5	0.5	0.45	0.13	0.06	52.5	0.5	0.45	0.13	0.06
9	M	25	White	100	67.5	0.7	0.35	0.91	-0.07	65	0.6	0.3	0.78	0.14	42.5	0.45	0.6	-0.38	-0.06
10	M	36	White	100	67.5	0.75	0.4	0.93	-0.21	50	0.5	0.5	0	0	45	0.4	0.5	-0.25	0.13
11	M	44	White	50	52.5	0.6	0.55	0.13	-0.19	52.5	0.55	0.5	0.13	-0.06	45	0.45	0.55	-0.25	0
12	M	56	White	100	60	0.7	0.5	0.52	-0.26	57.5	0.4	0.25	0.42	0.46	55	0.65	0.55	0.26	-0.26
13	M	35	White	50	50	1	1	0	-1.96	47.5	0.45	0.5	-0.13	0.06	40	0.35	0.55	-0.51	0.13
14	M	54	White	50	75	0.7	0.2	1.37	0.16	50	0.35	0.35	0	0.39	57.5	0.5	0.35	0.39	0.19
15	M	33	Black/African American	100	95	0.95	0.05	3.29	0	70	0.7	0.3	1.05	0	70	0.7	0.3	1.05	0
16	M	24	Black/African American	100	50	0.35	0.35	0	0.39	52.5	0.4	0.35	0.13	0.32	50	0.4	0.4	0	0.25
17	M	50	White	100	67.5	0.45	0.1	1.16	0.7	52.5	0.25	0.2	0.17	0.76	45	0.2	0.3	-0.32	0.68
18	M	41	White	100	57.5	0.4	0.25	0.42	0.46	50	0.2	0.2	0	0.84	42.5	0.3	0.45	-0.4	0.33
19	M	28	Black/African American	100	65	0.85	0.55	0.91	-0.58	42.5	0.45	0.6	-0.38	-0.06	50	0.55	0.55	0	-0.13
20	M	32	White	100	65	0.65	0.35	0.77	0	67.5	0.55	0.2	0.97	0.36	57.5	0.55	0.4	0.38	0.06
21	M	29	Black/African American	100	77.5	0.85	0.3	1.56	-0.26	67.5	0.55	0.2	0.97	0.36	60	0.5	0.3	0.52	0.26
22	M	35	White	100	45	0.6	0.7	-0.27	-0.39	57.5	0.4	0.25	0.42	0.46	55	0.45	0.35	0.26	0.26
23	M	54	White	100	77.5	0.65	0.1	1.67	0.45	55	0.15	0.05	0.61	1.34	50	0.35	0.35	0	0.39
24	M	31	White	100	87.5	0.75	0	2.63	0.64	62.5	0.3	0.05	1.12	1.08	52.5	0.45	0.4	0.13	0.19
25	M	29	White	100	75	0.65	0.15	1.42	0.33	72.5	0.6	0.15	1.29	0.39	52.5	0.4	0.35	0.13	0.32
26	M	29	White	100	85	0.85	0.15	2.07	0	50	0.5	0.5	0	0	55	0.55	0.45	0.25	0
27	M	58	White	100	75	0.85	0.35	1.42	-0.33	55	0.3	0.2	0.32	0.68	57.5	0.9	0.75	0.61	-0.98
28	M	43	White	100	87.5	0.8	0.05	2.49	0.4	37.5	0.5	0.75	-0.67	-0.34	52.5	0.45	0.4	0.13	0.19
29	M	59	White	100	85	0.75	0.05	2.32	0.49	55	0.5	0.4	0.25	0.13	52.5	0.5	0.45	0.13	0.06
30	M	53	White	100	82.5	0.95	0.3	2.17	-0.56	62.5	0.65	0.4	0.64	-0.07	60	0.85	0.65	0.65	-0.71
31	M	25	White	100	72.5	0.5	0.05	1.64	0.82	60	0.45	0.25	0.55	0.4	42.5	0.5	0.65	-0.39	-0.19
32	M	34	White	100	95	1	0.1	3.24	-0.34	72.5	0.65	0.2	1.23	0.23	65	0.6	0.3	0.78	0.14
33	M	32	Black/African American	100	27.5	0.4	0.85	-1.29	-0.39	62.5	0.55	0.3	0.65	0.2	45	0.55	0.65	-0.26	-0.26
34	M	27	Asian/Pacific Islander	100	65	0.75	0.45	0.8	-0.27	65	0.4	0.1	1.03	0.77	55	0.4	0.3	0.27	0.39
35	M	53	White	100	77.5	0.95	0.4	1.9	-0.7	47.5	0.45	0.5	-0.13	0.06	57.5	0.65	0.5	0.39	-0.19
36	M	40	White	100	75	0.6	0.1	1.53	0.51	60	0.2	0	1.12	1.4	57.5	0.75	0.6	0.42	-0.46
37	M	25	Asian/Pacific Islander	100	60	0.3	0.1	0.76	0.9	55	0.45	0.35	0.26	0.26	47.5	0.35	0.4	-0.13	0.32
38	M	31	White	100	67.5	0.5	0.15	1.04	0.52	55	0.25	0.15	0.36	0.86	47.5	0.35	0.4	-0.13	0.32
39	M	30	White	100	72.5	0.55	0.1	1.41	0.58	60	0.6	0.4	0.51	0	55	0.6	0.5	0.25	-0.13
40	M	55	White	100	67.5	0.55	0.2	0.97	0.36	52.5	0.45	0.4	0.13	0.19	50	0.75	0.75	0	-0.67
41	M	33	White	100	82.5	0.95	0.3	2.17	-0.56	57.5	0.65	0.5	0.39	-0.19	45	0.55	0.65	-0.26	-0.26
42	M	28	White	100	80	0.7	0.1	1.81	0.38	57.5	0.7	0.55	0.4	-0.33	60	0.85	0.65	0.65	-0.71
43	M	64	White	100	87.5	0.85	0.1	2.32	0.12	57.5	0.5	0.35	0.39	0.19	55	0.55	0.45	0.25	0
44	M	38	White	100	95	0.95	0.05	3.29	0	55	0.6	0.5	0.25	-0.13	42.5	0.65	0.8	-0.46	-0.61
45	M	47	White	100	72.5	0.75	0.3	1.2	-0.08	50	0.6	0.6	0	-0.25	52.5	0.6	0.55	0.13	-0.19
46	M	29	White	100	77.5	0.55	0	2.09	0.92	62.5	0.45	0.2	0.72	0.48	52.5	0.5	0.45	0.13	0.06
47	M	41	White	100	95	0.9	0	3.24	0.34	60	0.35	0.15	0.65	0.71	60	0.35	0.15	0.65	0.71
48	M	32	White	100	90	0.9	0.1	2.56	0	67.5	0.7	0.35	0.91	-0.07	50	0.35	0.35	0	0.39
49	M	36	White	100	82.5	0.95	0.3	2.17	-0.56	60	0.45	0.25	0.55	0.4	72.5	0.85	0.4	1.29	-0.39
50	M	55	White	100	95	0.9	0	3.24	0.34	55	0.45	0.35	0.26	0.26	72.5	0.75	0.3	1.2	-0.08
51	M	23	Other	100	72.5	0.8	0.35	1.23	-0.23	50	0.3	0.3	0	0.52	60	0.65	0.45	0.51	-0.13
52	M	31	Hispanic/Latino	100	87.5	0.9	0.15	2.32	-0.12	55	0.4	0.3	0.27	0.39	47.5	0.55	0.6	-0.13	-0.19
53	M	37	White	100	65	0.35	0.05	1.26	1.02	52.5	0.2	0.15	0.19	0.94	55	0.5	0.4	0.25	0.13
54	M	36	White	100	55	0.55	0.45	0.25	0	50	0.35	0.35	0	0.39	50	0.65	0.65	0	-0.39
55	M	48	White	100	65	0.4	0.1	1.03	0.77	52.5	0.2	0.15	0.19	0.94	52.5	0.2	0.15	0.19	0.94
56	M	25	White	100	77.5	0.85	0.3	1.56	-0.26	62.5	0.4	0.15	0.78	0.64	37.5	0.55	0.8	-0.72	-0.48
57	M	51	White	100	72.5	0.45	0	1.83	1.04	50	0	0	0	1.96	60	0.75	0.55	0.55	-0.4
58	M	27	Hispanic/Latino	100	45	0.6	0.7	-0.27	-0.39	50	0.7	0.7	0	-0.52	42.5	0.7	0.85	-0.51	-0.78
59	M	32	White	100	92.5	0.85	0	3	0.46	52.5	0.45	0.4	0.13	0.19	60	0.6	0.4	0.51	0
60	M	41	White	100	72.5	0.6	0.15	1.29	0.39	57.5	0.25	0.1	0.61	0.98	42.5	0.4	0.55	-0.38	0.06
61	M	37	White	100	70	0.75	0.35	1.06	-0.14	55	0.55	0.45	0.25	0	42.5	0.55	0.7	-0.4	-0.33
62	M	53	White	100	77.5	0.85	0.3	1.56	-0.26	57.5	0.65	0.5	0.39	-0.19	60	0.6	0.4	0.51	0
63	M	33	White	100	62.5	0.35	0.1	0.9	0.83	50	0.2	0.2	0	0.84	50	0.55	0.55	0	-0.13
64	M	39	White	100	62.5	0.85	0.6	0.78	-0.64	72.5	0.65	0.2	1.23	0.23	60	0.65	0.45	0.51	-0.13
65	M	58	White	100	70	0.9	0.5	1.28	-0.64	42.5	0.7	0.85	-0.51	-0.78	35	0.6	0.9	-1.03	-0.77
66	M	44	White	100	70	0.7	0.3	1.05	0	70	0.55	0.15	1.16	0.46	47.5	0.55	0.6	-0.13	-0.19
67	M	35	White	100	70	0.9	0.5	1.28	-0.64	62.5	0.45	0.2	0.72	0.48	45	0.4	0.5	-0.25	0.13
68	M	40	White	100	77.5	0.8	0.25	1.52	-0.08	50	0.3	0.3	0	0.52	60	0.45	0.25	0.55	0.4
69	M	30	Black/African American	100	47.5	0.25	0.3	-0.15	0.6	57.5	0.8	0.65	0.46	-0.61	57.5	0.4	0.25	0.42	0.46
70	M	30	Black/African American	50	52.5	0.3	0.25	0.15	0.6	47.5	0.5	0.55	-0.13	-0.06	42.5	0.4	0.55	-0.38	0.06
71	M	25	Hispanic/Latino	100	67.5	0.9	0.55	1.16	-0.7	60	0.65	0.45	0.51	-0.13	37.5	0.45	0.7	-0.65	-0.2
72	M	24	Black/African American	100	70	0.65	0.25	1.06	0.14	65	0.65	0.35	0.77	0	37.5	0.55	0.8	-0.72	-0.48
73	M	26	Asian/Pacific Islander	100	67.5	0.95	0.6	1.39	-0.95	45	0.55	0.65	-0.26	-0.26	50	1	1	0	-1.96
74	M	24	Native American/American Indian	100	55	0.4	0.3	0.27	0.39	62.5	0.45	0.2	0.72	0.48	45	0.6	0.7	-0.27	-0.39
75	M	25	Asian/Pacific Islander	100	55	1	0.9	0.68	-1.62	57.5	0.85	0.7	0.51	-0.78	52.5	0.85	0.8	0.19	-0.94
76	M	27	Asian/Pacific Islander	100	57.5	0.15	0	0.92	1.5	57.5	0.15	0	0.92	1.5	45	0.1	0.2	-0.44	1.06
77	M	26	Asian/Pacific Islander	100	55	0.55	0.45	0.25	0	50	0.25	0.25	0	0.67	40	0.3	0.5	-0.52	0.26
78	M	29	Asian/Pacific Islander	100	52.5	0.55	0.5	0.13	-0.06	50	0.15	0.15	0	1.04	52.5	0.15	0.1	0.25	1.16
79	M	26	Asian/Pacific Islander	100	57.5	0.5	0.35	0.39	0.19	60	0.5	0.3	0.52	0.26	40	0.35	0.55	-0.51	0.13
80	M	35	Asian/Pacific Islander	100	77.5	0.95	0.4	1.9	-0.7	50	0.7	0.7	0	-0.52	55	0.8	0.7	0.32	-0.68
81	M	27	Asian/Pacific Islander	100	65	0.95	0.65	1.26	-1.02	55	0.65	0.55	0.26	-0.26	47.5	0.65	0.7	-0.14	-0.45
82	M	28	Asian/Pacific Islander	100	80	0.7	0.1	1.81	0.38	42.5	0.5	0.65	-0.39	-0.19	62.5	0.55	0.3	0.65	0.2
83	M	27	Asian/Pacific Islander	100	75	0.95	0.45	1.77	-0.76	57.5	0.3	0.15	0.51	0.78	45	0.15	0.25	-0.36	0.86
84	M	27	Asian/Pacific Islander	50	70	0.5	0.1	1.28	0.64	45	0.15	0.25	-0.36	0.86	40	0.15	0.35	-0.65	0.71
85	M	24	Asian/Pacific Islander	100	77.5	0.7	0.15	1.56	0.26	55	0.4	0.3	0.27	0.39	60	0.75	0.55	0.55	-0.4
86	M	27	Asian/Pacific Islander	100	52.5	0.35	0.3	0.14	0.45	50	0.05	0.05	0	1.64	45	0	0.1	-0.68	1.62
87	M	27	Asian/Pacific Islander	100	50	0	0	0	1.96	50	0	0	0	1.96	62.5	0.4	0.15	0.78	0.64
88	M	24	Asian/Pacific Islander	100	65	0.85	0.55	0.91	-0.58	47.5	0.7	0.75	-0.15	-0.6	55	0.8	0.7	0.32	-0.68
89	M	27	Asian/Pacific Islander	100	75	0.7	0.2	1.37	0.16	57.5	0.15	0	0.92	1.5	42.5	0.3	0.45	-0.4	0.33
90	M	29	Asian/Pacific Islander	100	55	1	0.9	0.68	-1.62	57.5	0.65	0.5	0.39	-0.19	50	0.6	0.6	0	-0.25
91	M	25	Hispanic/Latino	50	50	0.75	0.75	0	-0.67	47.5	0.55	0.6	-0.13	-0.19	55	0.6	0.5	0.25	-0.13
92	M	38	Asian/Pacific Islander	100	72.5	0.85	0.4	1.29	-0.39	52.5	0.4	0.35	0.13	0.32	42.5	0.5	0.65	-0.39	-0.19
93	M	29	Asian/Pacific Islander	100	75	0.75	0.25	1.35	0	45	0.1	0.2	-0.44	1.06	50	0.05	0.05	0	1.64
94	M	28	Asian/Pacific Islander	100	77.5	1	0.45	2.09	-0.92	65	0.7	0.4	0.78	-0.14	47.5	0.55	0.6	-0.13	-0.19
95	M	27	Asian/Pacific Islander	100	70	0.4	0	1.71	1.11	50	0.85	0.85	0	-1.04	60	0.65	0.45	0.51	-0.13
96	M	36	Asian/Pacific Islander	100	90	0.95	0.15	2.68	-0.3	62.5	0.55	0.3	0.65	0.2	57.5	0.5	0.35	0.39	0.19
97	M	27	Asian/Pacific Islander	100	72.5	0.55	0.1	1.41	0.58	52.5	0.2	0.15	0.19	0.94	52.5	0.7	0.65	0.14	-0.45
98	M	32	Asian/Pacific Islander	100	87.5	0.85	0.1	2.32	0.12	57.5	0.65	0.5	0.39	-0.19	47.5	0.65	0.7	-0.14	-0.45
99	M	27	Asian/Pacific Islander	50	55	0.6	0.5	0.25	-0.13	57.5	0.55	0.4	0.38	0.06	45	0.3	0.4	-0.27	0.39
100	M	28	Asian/Pacific Islander	100	75	0.6	0.1	1.53	0.51	57.5	0.7	0.55	0.4	-0.33	55	0.55	0.45	0.25	0
101	M	31	Asian/Pacific Islander	100	57.5	0.55	0.4	0.38	0.06	62.5	0.55	0.3	0.65	0.2	62.5	0.5	0.25	0.67	0.34
102	M	24	White	100	67.5	0.65	0.3	0.91	0.07	55	0.55	0.45	0.25	0	52.5	0.75	0.7	0.15	-0.6
103	M	26	Asian/Pacific Islander	100	75	0.8	0.3	1.37	-0.16	55	0.3	0.2	0.32	0.68	52.5	0.45	0.4	0.13	0.19
104	M	25	Asian/Pacific Islander	100	50	1	1	0	-1.96	52.5	0.95	0.9	0.36	-1.46	57.5	0.3	0.15	0.51	0.78
105	M	25	Asian/Pacific Islander	100	80	0.9	0.3	1.81	-0.38	62.5	0.55	0.3	0.65	0.2	52.5	0.5	0.45	0.13	0.06
106	M	25	Asian/Pacific Islander	100	70	0.95	0.55	1.52	-0.89	62.5	0.6	0.35	0.64	0.07	52.5	0.9	0.85	0.25	-1.16
107	M	26	White	100	60	0.75	0.55	0.55	-0.4	55	0.4	0.3	0.27	0.39	55	0.85	0.75	0.36	-0.86
108	M	36	Asian/Pacific Islander	100	70	0.95	0.55	1.52	-0.89	52.5	0.1	0.05	0.36	1.46	60	0.8	0.6	0.59	-0.55
109	M	25	Asian/Pacific Islander	50	65	0.7	0.4	0.78	-0.14	45	0.15	0.25	-0.36	0.86	37.5	0.3	0.55	-0.65	0.2
110	M	25	Asian/Pacific Islander	100	92.5	0.95	0.1	2.93	-0.18	50	0.6	0.6	0	-0.25	40	0.55	0.75	-0.55	-0.4
111	M	27	Asian/Pacific Islander	100	65	0.65	0.35	0.77	0	50	0	0	0	1.96	45	0.4	0.5	-0.25	0.13
112	M	26	Asian/Pacific Islander	100	62.5	0.85	0.6	0.78	-0.64	55	0.25	0.15	0.36	0.86	52.5	0.25	0.2	0.17	0.76
113	M	27	Asian/Pacific Islander	100	67.5	1	0.65	1.57	-1.17	57.5	0.3	0.15	0.51	0.78	37.5	0.6	0.85	-0.78	-0.64
114	M	22	Asian/Pacific Islander	100	60	0.4	0.2	0.59	0.55	42.5	0.1	0.25	-0.61	0.98	42.5	0.45	0.6	-0.38	-0.06
115	M	25	Asian/Pacific Islander	100	52.5	0.7	0.65	0.14	-0.45	52.5	0.65	0.6	0.13	-0.32	37.5	0.45	0.7	-0.65	-0.2
116	M	27	Black/African American	100	65	0.35	0.05	1.26	1.02	42.5	0.1	0.25	-0.61	0.98	45	0.4	0.5	-0.25	0.13
117	M	28	Asian/Pacific Islander	100	57.5	0.15	0	0.92	1.5	50	0	0	0	1.96	50	0	0	0	1.96
118	M	21	White	50	60	0.7	0.5	0.52	-0.26	40	0.4	0.6	-0.51	0	52.5	0.5	0.45	0.13	0.06
119	M	24	Asian/Pacific Islander	0	52.5	0.55	0.5	0.13	-0.06	55	0.5	0.4	0.25	0.13	55	0.55	0.45	0.25	0
120	M	23	White	100	70	0.75	0.35	1.06	-0.14	47.5	0.45	0.5	-0.13	0.06	47.5	0.5	0.55	-0.13	-0.06
121	M	24	Asian/Pacific Islander	100	62.5	1	0.75	1.29	-1.32	57.5	0.65	0.5	0.39	-0.19	50	0.4	0.4	0	0.25
122	M	30	Asian/Pacific Islander	100	65	0.7	0.4	0.78	-0.14	60	0.35	0.15	0.65	0.71	50	0.15	0.15	0	1.04
123	M	28	Asian/Pacific Islander	100	67.5	0.8	0.45	0.97	-0.36	47.5	0.45	0.5	-0.13	0.06	47.5	0.7	0.75	-0.15	-0.6
124	M	35	Asian/Pacific Islander	100	47.5	0.35	0.4	-0.13	0.32	40	0.4	0.6	-0.51	0	47.5	0.3	0.35	-0.14	0.45
125	M	33	Asian/Pacific Islander	100	77.5	0.65	0.1	1.67	0.45	60	0.65	0.45	0.51	-0.13	67.5	0.65	0.3	0.91	0.07
126	M	25	Asian/Pacific Islander	100	90	1	0.2	2.8	-0.56	70	0.5	0.1	1.28	0.64	47.5	0.4	0.45	-0.13	0.19
127	M	34	Asian/Pacific Islander	100	70	0.45	0.05	1.52	0.89	52.5	0.25	0.2	0.17	0.76	37.5	0.2	0.45	-0.72	0.48
128	M	31	Asian/Pacific Islander	100	77.5	0.75	0.2	1.52	0.08	55	0.15	0.05	0.61	1.34	57.5	0.6	0.45	0.38	-0.06
129	M	49	White	100	70	1	0.6	1.71	-1.11	60	0.4	0.2	0.59	0.55	52.5	0.65	0.6	0.13	-0.32
130	M	44	White	100	65	0.7	0.4	0.78	-0.14	65	0.7	0.4	0.78	-0.14	52.5	0.7	0.65	0.14	-0.45

## Sheet: Experiment 4
PID	Sex	Age	Ethnicity	Percentage Correct Experiment 1 Infants	Percentage Correct Experiment 2 Infants	Percentage Correct Experiment 2 Children
1	F	61	White	57.32	50	76.67
2	M	55	White	56.1	43.33	96.67
3	M	45	White	54.88	56.67	86.67
4	M	34	White	51.22	50	73.33
5	M	27	White	56.1	56.67	80
6	M	51	White	51.22	50	80
7	M	37	White	53.66	46.67	80
8	M	36	Hispanic/Latino	59.76	43.33	86.67
9	M	35	White	60.98	46.67	90
10	M	26	White	58.54	46.67	90
11	M	32	White	59.76	56.67	90
12	M	20	White	54.88	60	80
13	M	22	Hispanic/Latino	57.32	60	70
14	M	39	White	60.98	46.67	80
15	M	33	White	58.54	63.33	66.67
16	M	30	White	63.42	60	76.67
17	M	24	White	70.73	56.67	90
18	M	35	White	41.46	43.33	83.33
19	M	28	White	60.98	56.67	86.67
20	M	37	White	70.73	56.67	83.33
21	M	33	White	62.2	56.67	86.67
22	M	24	White	53.66	50	86.67
23	M	26	White	48.78	53.33	86.67
24	M	26	White	54.88	40	90
25	M	28	White	53.66	46.67	83.33
26	M	30	White	62.2	43.33	86.67
27	M	23	Black/African American	56.1	46.67	76.67
28	M	53	White	57.32	40	80
29	M	35	White	53.66	56.67	80
30	M	32	White	58.54	53.33	86.67
31	M	32	White	56.1	50	86.67
32	M	29	Asian/Pacific Islander	54.88	66.67	80
33	M	27	Asian/Pacific Islander	60.98	53.33	73.33
34	M	27	Asian/Pacific Islander	52.44	50	83.33
35	M	23	Native American/American Indian	54.88	50	76.67
36	M	26	Asian/Pacific Islander	52.44	50	80
37	M	27	Asian/Pacific Islander	54.88	50	73.33
38	M	30	Asian/Pacific Islander	50	46.67	70
39	M	24	Asian/Pacific Islander	60.98	40	86.67
40	M	26	Black/African American	50	33.33	90
